# Supplementary material for: Two new species of Henckelia (Gesneriaceae) from Southeastern Yunnan, China
Source: PhytoKeys. 2019 Aug 29;130:151–60. doi: 10.3897/phytokeys.130.33988 (PMC6728312; doi:10.3897/phytokeys.130.33988)
Supplement: XML Treatment for Henckelia multinervia [file phytokeys.130.33988-treatment2.xml]

<!DOCTYPE tp:taxon-treatment
  PUBLIC "-//TaxonX//DTD Taxonomic Treatment Publishing DTD v0 20100105//EN" "tax-treatment-NSO.dtd">
<tp:taxon-treatment xmlns:tp="http://www.plazi.org/taxpub"><tp:treatment-meta><kwd-group><label>Taxon classification</label><kwd><named-content xmlns:xlink="http://www.w3.org/1999/xlink" content-type="kingdom">Plantae</named-content></kwd><kwd><named-content xmlns:xlink="http://www.w3.org/1999/xlink" content-type="order">Lamiales</named-content></kwd><kwd><named-content xmlns:xlink="http://www.w3.org/1999/xlink" content-type="family">Gesneriaceae</named-content></kwd></kwd-group><mixed-citation publication-type="journal"><person-group><name><surname>Cai</surname><given-names>Lei</given-names></name><name><surname>Liu</surname><given-names>De-Tuan</given-names></name><name><surname>Zhang</surname><given-names>Pin</given-names></name><name><surname>Dao</surname><given-names>Zhi-Ling</given-names></name></person-group><article-title>Two new species of <italic><tp:taxon-name><tp:taxon-name-part taxon-name-part-type="genus" reg="Henckelia">Henckelia</tp:taxon-name-part></tp:taxon-name></italic> (<tp:taxon-name><tp:taxon-name-part taxon-name-part-type="family">Gesneriaceae</tp:taxon-name-part></tp:taxon-name>) from Southeastern Yunnan, China</article-title><source>PhytoKeys</source><day>29</day><month>8</month><year>2019</year><volume>130</volume><fpage>151</fpage><lpage>160</lpage><pub-id pub-id-type="doi">10.3897/phytokeys.130.33988</pub-id></mixed-citation></tp:treatment-meta><tp:nomenclature><tp:taxon-name><object-id xmlns:xlink="http://www.w3.org/1999/xlink" content-type="arpha" xlink:type="simple">DB7AD18F547F5A88AE04EF5F5DE01DD2</object-id>
            <tp:taxon-name-part taxon-name-part-type="genus" reg="Henckelia">Henckelia</tp:taxon-name-part>
            <tp:taxon-name-part taxon-name-part-type="species" reg="multinervia">multinervia</tp:taxon-name-part>
            <object-id xmlns:xlink="http://www.w3.org/1999/xlink" content-type="ipni" xlink:type="simple">urn:lsid:ipni.org:names:60479350-2</object-id>
          </tp:taxon-name><tp:taxon-authority>Lei Cai &amp; Z.L.Dao</tp:taxon-authority><tp:taxon-status xmlns:xlink="http://www.w3.org/1999/xlink" xlink:type="simple">sp. nov.</tp:taxon-status><xref ref-type="fig" rid="F3">Figures 3</xref><xref ref-type="fig" rid="F4">, 4</xref></tp:nomenclature><tp:treatment-sec sec-type="diagnosis" id="SECID0EZNAC"><title>Diagnosis.</title><p><italic><tp:taxon-name><tp:taxon-name-part taxon-name-part-type="genus" reg="Henckelia">Henckelia</tp:taxon-name-part> <tp:taxon-name-part taxon-name-part-type="species" reg="multinervia">multinervia</tp:taxon-name-part></tp:taxon-name></italic> is similar to <italic><tp:taxon-name><tp:taxon-name-part taxon-name-part-type="genus" reg="Henckelia">H.</tp:taxon-name-part> <tp:taxon-name-part taxon-name-part-type="species" reg="ceratoscyphus">ceratoscyphus</tp:taxon-name-part></tp:taxon-name></italic> (B.L. Burtt) D.J. Middleton &amp; Mich. Möller in the shape, color and size of the flower, the indumentum of leaf blade and the horn-like calyx apex, but it can easily be distinguished from the latter by the shape of leaf blade and distinct venation pattern, smaller horn-like calyx apex, the indumentum of corolla and style and smaller stigma.</p></tp:treatment-sec><tp:treatment-sec sec-type="material" id="SECID0EVOAC"><title>Type.</title><p>China. Yunnan: Hekou County, Laofanzhai Town, Jinzhuliang village, Shiqiao, <named-content xmlns:xlink="http://www.w3.org/1999/xlink" content-type="dwc:verbatimCoordinates" xlink:type="simple"><named-content content-type="geo-json" specific-use="{&#34;type&#34;:&#34;Point&#34;,&#34;coordinates&#34;:[103.816667,22.783333]}" id="NCID0E5OAC" xlink:type="simple">22°47'N, 103°49'E</named-content></named-content>, 442 m a.s.l., on moist rocks in rainforest valley along the bank of the stream, in flower, 3 Apr 2018, <italic>G.L. Zhang CL2018008</italic> (holotype: KUN!, isotypes: KUN!).</p><fig id="F3" position="float" orientation="portrait"><object-id xmlns:xlink="http://www.w3.org/1999/xlink" content-type="doi" xlink:type="simple">10.3897/phytokeys.130.33988.figure3</object-id><object-id xmlns:xlink="http://www.w3.org/1999/xlink" content-type="arpha" xlink:type="simple">68B93555232F5717B4546B1164372E28</object-id><label>Figure 3.</label><caption><p><italic><tp:taxon-name><tp:taxon-name-part taxon-name-part-type="genus" reg="Henckelia">Henckelia</tp:taxon-name-part> <tp:taxon-name-part taxon-name-part-type="species" reg="multinervia">multinervia</tp:taxon-name-part></tp:taxon-name></italic> Lei Cai &amp; Z.L.Dao, sp. nov. <bold>A</bold> Habitat <bold>B</bold> plants with flowers <bold>C</bold> rhizome, petiole and abaxial leaf surface <bold>D</bold> front view of flowers and adaxial leaf surface <bold>E, F</bold> side view of flowers <bold>G</bold> opened corolla <bold>H</bold> pistil, disc and calyx <bold>I</bold> opened corolla and pistil with calyx. All photographs by Lei Cai.</p></caption><graphic xmlns:xlink="http://www.w3.org/1999/xlink" xlink:href="phytokeys-130-151-g003.jpg" position="float" orientation="portrait" xlink:type="simple" id="oo_327913.jpg"><uri content-type="original_file" xlink:type="simple">https://binary.pensoft.net/fig/327913</uri></graphic></fig><fig id="F4" position="float" orientation="portrait"><object-id xmlns:xlink="http://www.w3.org/1999/xlink" content-type="doi" xlink:type="simple">10.3897/phytokeys.130.33988.figure4</object-id><object-id xmlns:xlink="http://www.w3.org/1999/xlink" content-type="arpha" xlink:type="simple">7C102C5E06A85FEE85D7CE734821F958</object-id><label>Figure 4.</label><caption><p>Holotype of <italic><tp:taxon-name><tp:taxon-name-part taxon-name-part-type="genus" reg="Henckelia">Henckelia</tp:taxon-name-part> <tp:taxon-name-part taxon-name-part-type="species" reg="multinervia">multinervia</tp:taxon-name-part></tp:taxon-name></italic> Lei Cai &amp; Z.L.Dao (KUN-1443559).</p></caption><graphic xmlns:xlink="http://www.w3.org/1999/xlink" xlink:href="phytokeys-130-151-g004.jpg" position="float" orientation="portrait" xlink:type="simple" id="oo_327914.jpg"><uri content-type="original_file" xlink:type="simple">https://binary.pensoft.net/fig/327914</uri></graphic></fig></tp:treatment-sec><tp:treatment-sec sec-type="description" id="SECID0EGBAE"><title>Description.</title><p>Perennial, stem extremely short, usually less than 1 cm. Rhizome 0.8–5.0 cm long, internodes inconspicuous. Leaves basal, opposite; petiole 2–16 cm long, ca. 1 mm in diameter, densely pubescent; leaf blade long-elliptic to broadly lanceolate, 4–34 × 2–8 cm, herbaceous, adaxially densely puberulent, eglandular, abaxially puberulent and densely puberulent along veins, base oblique, cuneate on both sides, margin serrate, apex acute; lateral veins 12–22 on each side of midrib, conspicuous on both sides. Cymes 2–5 per plant, each 1–3-flowered; peduncle 1.2–2.5 cm long, pubescent; bracts 2, free, lanceolate, ca. 8–10 × 3–5 mm, pubescent both sides, margin entire, apex acute. Pedicel 1.5–2.5 cm long, pubescent. Calyx 1.2–2.0 cm long, 5-divided to near base; lobes equal, lanceolate to oblong, 1.2–2.0 cm long, outside pubescent, inside glabrous, apex attenuate, horn-like, 4–6 mm long. Corolla blue-purple, with two yellow stripes and several purple stripes on the abaxial lip, 3.5–5.0 cm long, outside glandular pubescent, inside glabrous; tube funnelform, outside white, ca. 2.8–4.0 × 0.2–1.5 cm; adaxial lobes 2, orbicular, ca. 1.5 cm in diameter; abaxial lobes 3, orbicular, ca. 1.8 cm in diameter. Stamens 2, anthers adaxially fused, ca. 2 mm long, puberulent; filaments 6–8 mm long, inserted ca. 1.2 cm from base, glabrous below, sparsely glandular puberulent apically; staminodes 3, central one ca. 1.5 mm long, laterals ca. 4 mm long, inserted ca. 1.3 cm from base. Disc ca. 1 mm high, shallowly 5-lobed. Pistil 2.4–2.8 cm long; ovary long elliptic, 8–10 mm long, densely pubescent; style linear, 1.5–1.8 cm long, glandular puberulent; stigma flabellate, ca. 2 mm long, 2-lobed. Old capsule (from the previous year) ca. 3.2 cm long.</p></tp:treatment-sec><tp:treatment-sec sec-type="phenology" id="SECID0ELBAE"><title>Phenology.</title><p>Flowering from March to April; fruiting from April to May.</p></tp:treatment-sec><tp:treatment-sec sec-type="etymology" id="SECID0EQBAE"><title>Etymology.</title><p>The specific epithet ‘<italic>multinervia</italic>’ is Latin, and refers to the relatively large number veins of this species.</p></tp:treatment-sec><tp:treatment-sec sec-type="Vernacular name" id="SECID0EACAE"><title>Vernacular name.</title><p>The Chinese mandarin “duo mai han ke ju tai” (多脉汉克苣苔)</p></tp:treatment-sec><tp:treatment-sec sec-type="distribution" id="SECID0EFCAE"><title>Distribution and habitat.</title><p>This species is currently known only from the type locality, where ca. 80 individuals were found on moist rocks beside a river in a rainforest valley. More field work is required to assess the conservation status.</p></tp:treatment-sec><tp:treatment-sec sec-type="material" id="SECID0EKCAE"><title>Additional specimens examined.</title><p>China. Yunnan: Hekou Couty, Laofanzhai Town, Jinzhuliang village, Shiqiao, <named-content xmlns:xlink="http://www.w3.org/1999/xlink" content-type="dwc:verbatimCoordinates" xlink:type="simple"><named-content content-type="geo-json" specific-use="{&#34;type&#34;:&#34;Point&#34;,&#34;coordinates&#34;:[103.816667,22.783333]}" id="NCID0ETCAE" xlink:type="simple">22°47'N, 103°49'E</named-content></named-content>, 442 m a.s.l., on moist rocks in rainforest valleys along stream, in flower, 11 Apr 2018, <italic>Lei Cai et al. CL084</italic> (KUN!); Hekou County, Laofanzhai Town, Jinzhuliang village, Shenchong, <named-content xmlns:xlink="http://www.w3.org/1999/xlink" content-type="dwc:verbatimCoordinates" xlink:type="simple"><named-content content-type="geo-json" specific-use="{&#34;type&#34;:&#34;Point&#34;,&#34;coordinates&#34;:[103.816667,22.783333]}" id="NCID0E4CAE" xlink:type="simple">22°47'N, 103°49'E</named-content></named-content>, 485 m a.s.l., on moist rocks in the rainforest valley along streamsides, in flower, 8 Mar 2017, <italic>G.L. Zhang ZhangGL222</italic> (KUN!).</p></tp:treatment-sec><tp:treatment-sec sec-type="notes" id="SECID0EEDAE"><title>Notes.</title><p>The new species is most similar to <italic><tp:taxon-name><tp:taxon-name-part taxon-name-part-type="genus" reg="Henckelia">H.</tp:taxon-name-part> <tp:taxon-name-part taxon-name-part-type="species" reg="ceratoscyphus">ceratoscyphus</tp:taxon-name-part></tp:taxon-name></italic> in its habitat and floral characteristics, but can easily be distinguished from the latter by having long-elliptic to broadly lanceolate leaf blade (vs. narrowly to broadly elliptic); more lateral veins up to 12–22 pairs (vs. 7–11 pairs); the horn-like apex up to 1/4–1/3 of the length of calyx (vs. 1/2–2/3 of the length of calyx); the corolla glandular pubescent outside (vs. sparsely puberulent outside), the glandular pubescent style (vs. puberulent); and the ca. 2 mm long stigma (vs. ca. 6 mm long).</p></tp:treatment-sec></tp:taxon-treatment>
